# Supplementary material for: Preclinical Studies of Chiauranib Show It Inhibits Transformed Follicular Lymphoma through the VEGFR2/ERK/STAT3 Signaling Pathway
Source: Pharmaceuticals (Basel). 2022 Dec 22;16(1):15. doi: 10.3390/ph16010015 (PMC9865968; doi:10.3390/ph16010015)
Supplement: Supplementary file 1 [file pharmaceuticals-16-00015-s001.zip]

Archive with 1 entries (1 files):
- pharmaceuticals-2067467-supplementary.pdf
